# Supplementary material for: ITGβ6 Facilitates Skeletal Muscle Development by Maintaining the Properties and Cytoskeleton Stability of Satellite Cells
Source: Life (Basel). 2022 Jun 21;12(7):926. doi: 10.3390/life12070926 (PMC9318838; doi:10.3390/life12070926)
Supplement: Supplementary file 1 [file life-12-00926-s001.zip]

Archive with 7 entries (7 files):
- Figure S1.tif
- Figure S2.tif
- Figure S3.tif
- Figure S4.tif
- supplementary figure legends.pdf
- Table S1.pdf
- Table S2.pdf
